# Supplementary material for: An Effective Method for Lung Cancer Diagnosis from CT Scan Using Deep Learning-Based Support Vector Network
Source: Cancers (Basel). 2022 Nov 6;14(21):5457. doi: 10.3390/cancers14215457 (PMC9657078; doi:10.3390/cancers14215457)
Supplement: Supplementary file 1 [file cancers-14-05457-s001.zip]

Archive with 1 entries (1 files):
- cancers-1922132-supplementary.pdf
